# Supplementary material for: Combined morphological and functional liver MRI using spin-lattice relaxation in the rotating frame (T1ρ) in conjunction with Gadoxetic Acid-enhanced MRI
Source: Sci Rep. 2019 Feb 14;9:2083. doi: 10.1038/s41598-018-37689-y (PMC6375916; doi:10.1038/s41598-018-37689-y)
Supplement: Supplementary file 1 — Supplementary Dataset 1 [file 41598_2018_37689_MOESM1_ESM.xlsx]

## Sheet: Tabelle1
Pat. nr	t1r croi	t1r wl	RE	1/RE	cirrhosis	FFQ	gender	age	sirt	brachytherapie	tace	rfa	intervention
1	46.05	47.1	0.78	1.28205	0	59.22	0	69	0	0	0	0	0
2	47.42	49.1	0.68	1.47059	0	70.14	0	80	0	1	0	0	1
3	47.57	47.75	0.69	1.44928	0	68.65	0	76	0	1	0	0	1
4	46.93	50	0.7	1.42857	0	67.39	1	84	0	1	0	0	1
5	50.68	54.3	0.69	1.44928	0	73.66	1	59	0	1	0	0	1
6	47.93	49.5	0.76	1.31579	0	62.88	0	56	0	0	0	0	0
7	47.18	48.4	0.64	1.5625	0	73.88	1	63	0	1	0	0	1
8	37.5	40.55	0.76	1.31579	0	49.28	0	62	0	0	0	0	0
9	48.9	49.15	0.54	1.85185	0	90.94	1	65	0	0	0	0	0
10	45.98	46.9	0.4	2.5	0	115.26	0	56	0	0	0	0	0
12	52.33	53	0.63	1.5873	1	83.58	0	67	1	0	0	0	1
13	46.55	50.75	0.64	1.5625	0	72.61	1	59	0	1	1	0	1
15	43.9	46.25	0.71	1.40845	0	61.48	1	53	1	0	0	0	1
16	47.03	48.45	0.52	1.92308	0	90.22	0	58	0	1	0	0	1
17	47.78	50.45	0.63	1.5873	0	75.72	0	75	0	1	0	0	1
19	53	52.75	0.37	2.7027	1	144.65	1	64	0	1	0	0	1
20	37.18	41.05	0.85	1.17647	0	43.55	0	26	0	0	0	0	0
21	44.48	46.91	0.81	1.23457	0	55.14	0	53	0	0	0	0	0
22	39.82	43.58	0.55	1.81818	0	72.51	1	72	0	0	0	0	0
23	49.77	50.65	0.66	1.51515	0	75.24	0	79	0	1	0	1	1
24	48.32	50.75	0.8	1.25	0	60.3	0	34	0	1	0	0	1
26	46.7	48.2	0.8	1.25	0	58.58	0	52	0	0	0	0	0
27	49.6	52.2	0.61	1.63934	0	81.26	0	73	0	0	0	0	0
28	47.77	51.35	0.7	1.42857	0	68.69	1	46	0	1	0	0	1
29	53.18	56	0.89	1.1236	0	59.44	0	60	0	0	0	0	0
30	47.1	50.3	0.97	1.03093	0	48.31	0	48	0	1	0	0	1
33	45.97	49.3	0.93	1.07527	0	49.18	0	71	1	0	0	0	1
34	46.17	46.35	0.7	1.42857	0	65.87	1	83	0	1	1	0	1
36	39.85	51.1	0.74	1.35135	0	53.72	0	57	0	1	0	0	1
38	51.52	52.7	0.61	1.63934	0	84.8	0	75	1	0	0	0	1
40	49.4	49.5	0.84	1.19048	0	58.84	1	86	0	1	1	0	1
41	51.48	52.85	0.56	1.78571	0	92.47	0	71	1	0	0	0	1
42	48.73	51.1	0.81	1.23457	0	60.44	0	75	0	0	0	0	0
47	48.52	49.3	0.59	1.69492	0	81.57	0	70	0	1	0	0	1
48	46.17	49.1	0.37	2.7027	0	125.98	0	62	1	1	0	0	1
49	44.35	44.55	0.74	1.35135	0	60.05	0	74	0	0	0	0	0
50	43.58	44.25	0.57	1.75439	0	75.87	0	68	0	1	0	0	1
53	42.37	44.15	0.73	1.36986	0	58.44	1	52	0	1	1	0	1
54	54.08	57.35	0.57	1.75439	0	94.62	0	51	0	0	0	0	0
55	43.73	45.95	0.55	1.81818	0	79.35	1	80	0	1	0	0	1
57	57.48	55.6	0.41	2.43902	1	140.67	1	78	0	1	0	0	1
61	45.6	48	0.56	1.78571	1	81.2	1	81	0	1	0	0	1
62	41.85	42.75	0.55	1.81818	0	76.74	1	47	0	1	0	1	1
63	45.32	46.95	0.6	1.66667	0	75.65	0	70	0	1	0	0	1
64	53.06	49.75	0.6	1.66667	1	88.02	0	68	0	1	0	0	1
65	47.93	49.55	0.76	1.31579	0	62.9	0	60	0	1	1	0	1
66	50.63	52.55	0.73	1.36986	0	69.26	0	53	0	0	0	0	0
67	46.88	49.4	0.74	1.35135	0	63.02	0	67	0	1	0	0	1
68	45.73	48.2	0.63	1.5873	0	72.68	0	48	0	0	0	0	0
69	49.1	50.85	0.65	1.53846	0	75.3	0	48	0	0	0	0	0
70	54.72	54.4	0.74	1.35135	1	74.05	1	79	0	1	0	0	1
71	44.98	46.45	0.73	1.36986	0	61.57	0	70	0	0	0	0	0
72	46.03	47.95	0.89	1.1236	0	51.8	0	56	0	1	0	0	1
73	48.82	49.3	0.78	1.28205	1	62.92	1	70	0	1	1	0	1
74	43.39	46.25	0.66	1.51515	0	65.87	1	59	0	1	0	0	1
75	47.07	45.9	0.63	1.5873	1	74.28	0	63	0	1	0	0	1
76	43.18	44.85	0.49	2.04082	1	88.96	1	79	0	1	0	1	1
77	37.92	39.1	0.63	1.5873	0	59.82	0	66	0	0	0	0	0
78	52.07	54	0.69	1.44928	0	75.27	0	23	0	0	0	0	0
79	48.75	51.8	0.51	1.96078	0	94.95	1	87	0	1	0	0	1
80	52.7	56.3	0.67	1.49254	0	79.21	0	75	0	1	0	0	1
81	42.92	44.75	0.67	1.49254	0	64.36	0	75	0	0	0	0	0
82	51	49.55	0.45	2.22222	1	113.48	1	55	0	1	1	0	1
84	50.57	53.65	0.73	1.36986	0	69.65	0	60	1	0	0	0	1
85	54.8	54.15	0.49	2.04082	0	111.8	0	80	0	1	1	0	1
86	48.35	48.9	0.63	1.5873	0	77.07	0	81	0	1	1	0	1
87	48.38	47.45	0.6	1.66667	1	80.33	0	73	0	1	0	0	1
88	50.37	52.9	0.47	2.12766	1	106.21	1	58	1	1	1	0	1
89	47.63	47.9	0.75	1.33333	1	63.34	1	86	0	1	0	0	1
90	48.27	48.5	0.44	2.27273	1	110.83	0	88	0	1	1	0	1
92	40.82	41.65	0.65	1.53846	0	62.48	1	69	0	1	0	0	1
93	44.98	45.1	0.84	1.19048	0	53.76	0	63	0	1	0	0	1
95	45.57	48.5	0.67	1.49254	0	67.55	0	85	0	1	0	0	1
96	51.38	53.75	0.7	1.42857	0	73.86	1	44	1	0	0	0	1
97	43.6	45.3	0.79	1.26582	0	55.13	0	41	0	0	0	0	0
98	49.42	50.95	0.95	1.05263	0	51.98	0	72	0	1	0	0	1
99	54.9	54.2	0.52	1.92308	1	106.15	1	74	0	1	0	0	1
100	47.17	47.75	0.72	1.38889	0	65.32	0	73	0	1	0	0	1
101	49.68	50.15	0.51	1.96078	1	97.09	0	59	0	0	0	0	0
104	53.75	54.55	0.64	1.5625	1	84.37	0	76	0	0	0	0	0
105	52.47	52.9	0.61	1.63934	0	85.57	1	60	0	0	0	0	0
106	49.02	52.4	0.76	1.31579	0	64.43	1	59	0	1	0	0	1
107	49.67	50.3	0.58	1.72414	0	85.39	1	61	0	1	1	0	1
108	44.27	47.5	0.63	1.5873	0	70.48	1	33	0	0	0	0	0
109	51.9	53.35	0.68	1.47059	0	76.55	1	56	0	1	1	0	1
110	51.45	54.3	0.66	1.51515	0	78.29	0	36	0	0	0	0	0
111	58.64	57.3	0.61	1.63934	1	95.66	0	66	1	1	0	0	1
112	51.03	49.2	0.57	1.75439	1	89.71	1	64	0	1	0	1	1
113	56.18	55.3	0.54	1.85185	1	103.86	1	34	1	0	0	0	1
114	52.5	50.25	0.58	1.72414	1	89.79	0	67	1	0	0	0	1
115	50.98	52.55	0.64	1.5625	0	79.06	1	59	0	1	1	0	1
116	52.97	49.9	0.81	1.23457	1	65.73	0	76	0	0	0	0	0
117	46.67	47.15	0.84	1.19048	0	55.3	0	33	0	0	0	0	0
118	50.97	51.55	0.58	1.72414	0	88.17	1	74	0	0	0	0	0
119	42.92	42.3	0.64	1.5625	0	67.52	0	67	0	1	0	0	1
120	48.27	49.1	0.57	1.75439	0	85.19	1	88	0	0	1	0	1
121	45.8	46.1	0.71	1.40845	0	64.25	1	75	0	1	0	0	1
124	47.57	48.25	0.76	1.31579	0	62.56	0	60	0	0	0	0	0
125	45.6	46.05	0.81	1.23457	0	56.27	0	78	0	1	0	0	1
126	53.85	55.1	0.78	1.28205	0	69.03	0	43	0	0	0	0	0
127	51.58	54.7	0.49	2.04082	0	104.53	0	62	0	0	0	0	0
128	52.72	52.55	0.43	2.32558	1	122.59	0	81	0	1	1	0	1
129	46.12	46.65	0.72	1.38889	0	64.12	1	51	0	0	0	0	0
130	51.87	54	0.77	1.2987	0	67.1	0	34	0	1	0	0	1
131	49.7	49	0.74	1.35135	0	67.02	0	76	0	0	1	0	1
132	48.43	50.55	0.53	1.88679	0	90.88	1	56	0	1	1	0	1
133	54.63	53.35	0.59	1.69492	1	93.37	0	75	0	1	1	0	1
134	52.98	53.6	0.77	1.2987	0	68.66	0	48	1	0	0	0	1
135	48.93	51.35	0.68	1.47059	0	72.2	1	59	0	1	0	0	1
137	51.43	49.05	0.56	1.78571	1	91.82	0	79	0	1	0	1	1
138	54.2	43.2	0.73	1.36986	0	74.27	1	83	0	1	1	0	1
139	45.03	47.1	0.65	1.53846	0	68.82	1	30	0	1	0	0	1
140	51.6	54.35	0.92	1.08696	0	55.99	0	29	0	0	0	0	0
141	59.52	61.45	0.8	1.25	0	74.17	0	41	0	0	0	0	0
143	54.42	55.5	0.54	1.85185	0	100.15	1	75	1	1	0	0	1
144	49.82	50.75	0.72	1.38889	0	69.47	0	73	0	1	0	0	1
145	48.88	49.25	0.71	1.40845	0	69.27	0	58	0	1	0	0	1
146	53.77	54.9	0.83	1.20482	0	64.59	0	39	0	0	0	0	0
147	54.1	55.45	0.54	1.85185	0	101.07	1	70	1	0	0	0	1
148	53.98	54.25	0.71	1.40845	0	75.78	0	71	1	0	0	0	1
149	46.14	48.05	0.91	1.0989	0	50.63	0	75	0	0	0	0	0
150	38.02	39.3	0.71	1.40845	0	53.83	1	74	0	1	0	0	1
151	48.92	51.2	0.8	1.25	0	61.02	1	59	0	1	0	0	1
153	49.58	54.55	0.72	1.38889	0	69	0	52	0	0	0	0	0
154	51.42	51.4	0.77	1.2987	0	67	1	81	0	1	1	0	1
155	42.38	44.45	0.77	1.2987	0	55.32	0	68	0	1	0	0	1
156	45.82	42.45	0.64	1.5625	1	71.21	1	75	0	1	0	0	1
157	46.3	47.2	0.68	1.47059	0	68.22	1	46	0	1	0	0	1
158	35.23	38.8	0.71	1.40845	0	49.47	1	58	0	1	0	0	1
159	47.85	50.05	0.63	1.5873	0	76.42	0	70	0	1	0	0	1
160	52.52	54.85	0.87	1.14943	0	60.25	0	72	0	1	0	0	1
161	45.8	48.1	0.78	1.28205	0	58.94	0	47	0	0	0	0	0
162	45.42	48.3	0.77	1.2987	0	59	0	49	0	1	0	0	1
163	63.52	64.95	0.63	1.5873	0	100.09	0	71	1	0	0	0	1
164	46.93	48.9	0.59	1.69492	0	79.39	0	66	1	0	0	0	1
165	42.87	43.9	0.59	1.69492	0	73.23	0	58	0	0	0	0	0
166	50.77	49.8	0.57	1.75439	1	88.74	1	82	0	1	1	0	1
167	46.43	47.75	0.64	1.5625	0	72.93	0	77	0	1	0	0	1
168	46.1	47.75	0.83	1.20482	0	55.32	0	61	0	1	0	0	1
169	46.75	47.7	0.85	1.17647	0	54.77	0	60	0	1	1	0	1
171	45.25	47.15	0.82	1.21951	0	55.44	0	67	0	1	0	0	1
172	45.98	49.1	0.7	1.42857	0	65.55	0	67	0	1	0	0	1
174	48.27	49.3	1	1	0	48.22	0	86	0	0	0	0	0
175	49.18	48.45	0.69	1.44928	1	70.91	1	70	1	0	0	0	1
176	49.52	49.65	0.65	1.53846	1	76.1	0	55	0	0	0	0	0
177	47.13	46.55	0.58	1.72414	1	81.38	1	81	0	1	0	0	1
179	51.1	49.35	0.74	1.35135	1	68.64	0	67	0	1	1	0	1
180	44.18	46.25	0.8	1.25	0	55.12	0	65	0	1	0	0	1
181	44.2	45.95	0.88	1.13636	0	50.48	0	51	0	0	0	0	0
182	49.77	48.75	0.68	1.47059	1	73.63	0	51	0	0	0	0	0
183	49.62	52.35	0.82	1.21951	0	60.32	1	56	0	1	1	0	1
184	46.87	50.05	0.72	1.38889	0	64.83	0	76	0	1	0	0	1
185	46.13	48.9	0.72	1.38889	0	63.85	1	84	0	1	0	0	1
186	47.9	49	0.41	2.43902	0	116.67	1	74	0	1	1	0	1
187	48.4	49.75	0.63	1.5873	0	76.8	0	73	0	1	0	0	1
188	50.65	50.8	0.59	1.69492	0	86.55	1	61	0	1	1	0	1
189	51.58	49.4	0.62	1.6129	1	83.47	1	73	0	1	0	0	1
190	46.07	49.4	0.66	1.51515	0	69.66	0	85	0	1	0	0	1
191	53.67	55.1	0.69	1.44928	0	77.85	1	59	0	1	0	0	1
192	48.93	46.5	0.62	1.6129	1	78.88	1	76	0	1	1	0	1
193	46.48	47.7	0.51	1.96078	0	91.87	1	61	0	1	0	0	1
194	52.27	52.85	0.5	2	0	104.39	1	30	0	1	0	0	1
195	47.95	48.35	0.78	1.28205	0	61.82	1	58	0	0	1	0	1
196	40.32	41.55	0.7	1.42857	0	57.84	1	52	0	1	1	0	1
198	54.68	54.6	0.55	1.81818	1	99.91	1	82	0	1	1	0	1
199	40.28	42.1	0.63	1.5873	0	63.9	0	67	0	0	1	0	1
200	48.2	48.8	0.9	1.11111	0	53.83	0	60	0	1	1	0	1
201	54.08	53.1	0.66	1.51515	1	81.9	0	67	1	0	0	0	1
202	54.98	55.95	0.65	1.53846	0	84.22	0	76	0	1	1	0	1
203	47.02	47.7	0.69	1.44928	0	68.27	1	59	0	1	0	0	1
204	54.67	55.45	0.87	1.14943	0	62.55	0	72	0	1	0	0	1
205	52.27	52.1	0.59	1.69492	0	89.24	0	83	0	1	0	0	1
208	42.77	44.5	1.14	0.877193	0	37.36	0	58	0	0	0	0	0
209	48.42	48.2	0.74	1.35135	1	65.22	0	80	0	1	0	0	1
210	50.55	52.3	0.94	1.06383	0	53.87	0	48	0	1	0	0	1
211	58.3	51.5	0.68	1.47059	1	85.67	0	75	0	1	1	0	1
212	47.55	48.3	0.85	1.17647	0	55.78	0	61	0	1	1	0	1
213	50.05	54	0.48	2.08333	1	105.02	1	78	0	1	0	0	1
214	53.3	50.35	0.66	1.51515	1	80.24	0	69	0	1	0	0	1
215	48.88	49.45	0.77	1.2987	0	63.58	0	56	0	0	0	0	0
217	52.57	50.95	0.43	2.32558	1	122.62	1	56	0	1	1	0	1
218	52.4	54.2	0.62	1.6129	0	84.37	1	76	0	0	0	0	0
219	52.97	55.9	0.55	1.81818	0	96.94	0	70	0	0	0	0	0
220	50.47	51.35	0.93	1.07527	0	54.29	0	76	0	1	0	0	1
221	42.73	47.1	0.6	1.66667	0	71.27	1	86	0	0	0	0	0
222	53.2	53.8	0.48	2.08333	1	109.94	0	82	0	1	1	0	1
223	44.75	45.6	0.7	1.42857	0	64.27	0	48	0	0	0	0	0
224	51.92	50.25	0.43	2.32558	1	119.54	1	48	0	0	0	0	0
225	43.43	44.35	0.67	1.49254	1	64.59	1	84	0	1	1	0	1
226	49.27	50.6	0.69	1.44928	1	71.34	0	86	0	1	0	0	1
227	44.9	46.95	0.71	1.40845	0	63.26	0	63	0	0	0	1	1
228	49.43	49.7	0.75	1.33333	1	65.68	0	68	0	1	1	0	1
229	50.42	52.6	0.56	1.78571	1	90.7	0	59	0	0	0	0	0
230	49.58	51.8	0.78	1.28205	0	63.55	0	84	0	0	0	0	0
231	46.43	49	0.42	2.38095	0	110.32	1	75	0	0	0	0	0
232	52.2	53.6	0.67	1.49254	0	77.73	0	81	0	0	0	0	0
233	46.72	49.45	0.52	1.92308	0	90.48	1	69	0	0	1	0	1
234	49.2	51	0.64	1.5625	0	77.12	0	75	1	0	0	0	1
235	41.18	41.45	0.72	1.38889	0	57.07	0	67	0	0	0	0	0
236	44.47	45.3	0.6	1.66667	0	74.49	0	70	0	0	0	0	0
238	46.18	46.55	0.82	1.21951	0	56.02	0	52	0	0	0	0	0
239	42.23	42.1	0.65	1.53846	0	64.92	0	64	0	0	0	0	0
242	46.22	46.9	0.63	1.5873	0	73.92	1	55	0	1	1	0	1
244	50.1	52.1	0.6	1.66667	0	84.11	1	82	0	1	1	0	1
245	44.4	45.6	0.6	1.66667	0	74.24	1	71	0	1	0	0	1
246	43.67	43	0.51	1.96078	0	86.1	1	77	0	1	0	0	1
247	47.03	46.2	0.74	1.35135	0	63.4	1	76	0	1	1	0	1
249	43.1	44.15	0.41	2.43902	0	105.15	1	77	0	1	0	0	1
250	48.43	49.75	0.61	1.63934	0	80.03	1	55	0	1	1	0	1
252	44.12	44.05	0.92	1.08696	0	48.05	0	59	0	0	0	0	0
254	42.8	41.6	0.43	2.32558	0	99.45	1	82	0	1	1	0	1
255	46.68	47.95	0.72	1.38889	0	64.78	1	45	0	0	0	0	0
256	47.9	48.05	0.81	1.23457	0	59.19	0	80	0	0	0	0	0
